# Supplementary material for: Targeted de-repression of neuronal Nrf2 inhibits α-synuclein accumulation
Source: Cell Death Dis. 2021 Feb 26;12(2):218. doi: 10.1038/s41419-021-03507-z (PMC7910424; doi:10.1038/s41419-021-03507-z)
Supplement: Supplementary file 2 — Supplemental Tables 1 and 2 [file 41419_2021_3507_MOESM2_ESM.xlsx]

## Sheet: Table S1
gene	gene_name	chromosome	description	entrez_id	mixed_control_fpkm_avg	mixed_tbhq_fpkm_avg	mixed.padj	Fold-change	Fold change in GFAP-Nrf2 astrocytes, compared to WT	WT vs Nrf2 P_ADJ
ENSMUSG00000005413	Hmox1	8	heme oxygenase 1 [Source:MGI Symbol;Acc:MGI:96163]	15368	8.7308	80.2058	2.52127e-173	9.09554	4.42515	3.21913e-09
ENSMUSG00000027737	Slc7a11	3	solute carrier family 7 (cationic amino acid transporter, y+ system), member 11 [Source:MGI Symbol;Acc:MGI:1347355]	26570	1.63382	6.86676	6.59583e-45	4.14912	1.90099	3.88153e-25
ENSMUSG00000032802	Srxn1	2	sulfiredoxin 1 homolog (S. cerevisiae) [Source:MGI Symbol;Acc:MGI:104971]	76650	11.4232	42.7274	1.05114e-74	3.69575	13.4106	0
ENSMUSG00000063558	Aox1	1	aldehyde oxidase 1 [Source:MGI Symbol;Acc:MGI:88035]	11761	1.84953	6.07408	1.49351e-13	3.23983	3.26506	2.07572e-52
ENSMUSG00000003849	Nqo1	8	NAD(P)H dehydrogenase, quinone 1 [Source:MGI Symbol;Acc:MGI:103187]	18104	2.34021	6.04014	0.00167521	2.55245	5.22065	1.93731e-63
ENSMUSG00000033715	Akr1c14	13	aldo-keto reductase family 1, member C14 [Source:MGI Symbol;Acc:MGI:2145458]	105387	1.78551	4.27334	0.000616385	2.36551	expression level < 2FPKM	n/a
ENSMUSG00000040466	Blvrb	7	biliverdin reductase B (flavin reductase (NADPH)) [Source:MGI Symbol;Acc:MGI:2385271]	233016	2.5311	5.99199	0.000109905	2.34478	4.09569	2.34976e-47
ENSMUSG00000028124	Gclm	3	glutamate-cysteine ligase, modifier subunit [Source:MGI Symbol;Acc:MGI:104995]	14630	12.4403	28.3994	9.42616e-20	2.25594	2.63038	9.08155e-62
ENSMUSG00000038776	Ephx1	1	epoxide hydrolase 1, microsomal [Source:MGI Symbol;Acc:MGI:95405]	13849	22.0708	47.882	1.20118e-05	2.14466	3.73466	8.78307e-69
ENSMUSG00000022947	Cbr3	16	carbonyl reductase 3 [Source:MGI Symbol;Acc:MGI:1309992]	109857	3.62588	7.8014	2.07167e-06	2.128	2.3498	2.02797e-15
ENSMUSG00000032849	Abcc4	14	ATP-binding cassette, sub-family C (CFTR/MRP), member 4 [Source:MGI Symbol;Acc:MGI:2443111]	239273	2.122	4.4131	0.00228101	2.05607	5.84075	0
ENSMUSG00000032348	Gsta4	9	glutathione S-transferase, alpha 4 [Source:MGI Symbol;Acc:MGI:1309515]	14860	32.3688	66.8456	2.69289e-12	2.0423	2.75222	9.93165e-80
ENSMUSG00000032350	Gclc	9	glutamate-cysteine ligase, catalytic subunit [Source:MGI Symbol;Acc:MGI:104990]	14629	23.6772	47.425	4.24618e-09	1.97806	2.27179	1.11481e-77
ENSMUSG00000020250	Txnrd1	10	thioredoxin reductase 1 [Source:MGI Symbol;Acc:MGI:1354175]	50493	29.6698	59.204	8.19654e-20	1.9717	3.81684	1.16819e-87
ENSMUSG00000008540	Mgst1	6	microsomal glutathione S-transferase 1 [Source:MGI Symbol;Acc:MGI:1913850]	56615	17.0392	31.2692	0.0073055	1.81469	2.25409	1.02226e-20
ENSMUSG00000058135	Gstm1	3	glutathione S-transferase, mu 1 [Source:MGI Symbol;Acc:MGI:95860]	14862	164.765	297.713	5.32159e-05	1.78645	3.07311	3.51216e-50
ENSMUSG00000031584	Gsr	8	glutathione reductase [Source:MGI Symbol;Acc:MGI:95804]	14782	13.516	23.5699	4.91765e-08	1.72512	2.42851	5.51101e-56
ENSMUSG00000027381	Bcl2l11	2	BCL2-like 11 (apoptosis facilitator) [Source:MGI Symbol;Acc:MGI:1197519]	12125	1.60136	2.69741	0.000127331	1.66649	expression level < 2FPKM	n/a
ENSMUSG00000020620	Abca8b	11	ATP-binding cassette, sub-family A (ABC1), member 8b [Source:MGI Symbol;Acc:MGI:1351668]	27404	1.84697	3.03717	0.000619537	1.62518	1.6449	9.95865e-20
ENSMUSG00000015846	Rxra	2	retinoid X receptor alpha [Source:MGI Symbol;Acc:MGI:98214]	20181	2.693	4.3836	1.55781e-05	1.60896	1.06494	0.617802
ENSMUSG00000052684	Jun	4	jun proto-oncogene [Source:MGI Symbol;Acc:MGI:96646]	16476	11.4527	18.1776	1.20118e-05	1.57107	1.0702	0.521667
ENSMUSG00000022323	Rida	15	reactive intermediate imine deaminase A homolog [Source:MGI Symbol;Acc:MGI:1095401]	15473	7.07177	11.0991	0.00311381	1.5525	3.80041	1.63441e-72
ENSMUSG00000076435	Acsf2	11	acyl-CoA synthetase family member 2 [Source:MGI Symbol;Acc:MGI:2388287]	264895	6.79636	10.5278	0.0443565	1.53077	1.49671	6.23226e-13
ENSMUSG00000022707	Gbe1	16	glucan (1,4-alpha-), branching enzyme 1 [Source:MGI Symbol;Acc:MGI:1921435]	74185	4.11293	6.34538	0.000111488	1.52541	2.69606	7.89164e-59
ENSMUSG00000015134	Aldh1a3	7	aldehyde dehydrogenase family 1, subfamily A3 [Source:MGI Symbol;Acc:MGI:1861722]	56847	3.37465	5.18803	0.00471378	1.52019	expression level < 2FPKM	n/a
ENSMUSG00000022324	Matn2	15	matrilin 2 [Source:MGI Symbol;Acc:MGI:109613]	17181	3.17515	4.79799	0.0319334	1.49573
ENSMUSG00000027227	Sord	2	sorbitol dehydrogenase [Source:MGI Symbol;Acc:MGI:98266]	20322	6.99954	10.4984	0.0441544	1.48272
ENSMUSG00000025510	Cd151	7	CD151 antigen [Source:MGI Symbol;Acc:MGI:1096360]	12476	16.5306	24.6	0.011222	1.47207
ENSMUSG00000028909	Ptpru	4	protein tyrosine phosphatase, receptor type, U [Source:MGI Symbol;Acc:MGI:1321151]	19273	5.28615	7.8591	0.0136086	1.4682
ENSMUSG00000046523	Kctd4	14	potassium channel tetramerisation domain containing 4 [Source:MGI Symbol;Acc:MGI:1914766]	67516	4.86264	7.06871	0.0110773	1.43811
ENSMUSG00000021996	Esd	14	esterase D/formylglutathione hydrolase [Source:MGI Symbol;Acc:MGI:95421]	13885	21.298	30.6995	0.0038673	1.42603
ENSMUSG00000002808	Epdr1	13	ependymin related protein 1 (zebrafish) [Source:MGI Symbol;Acc:MGI:2145369]	105298	16.4307	23.0227	0.00300849	1.38596
ENSMUSG00000032418	Me1	9	malic enzyme 1, NADP(+)-dependent, cytosolic [Source:MGI Symbol;Acc:MGI:97043]	17436	35.6792	49.9436	0.00189872	1.38525
ENSMUSG00000050708	Ftl1	7	ferritin light polypeptide 1 [Source:MGI Symbol;Acc:MGI:95589]	14325	314.742	439.358	0.000720621	1.38019
ENSMUSG00000030095	Tmem43	6	transmembrane protein 43 [Source:MGI Symbol;Acc:MGI:1921372]	74122	19.122	26.3431	0.000285699	1.36206
ENSMUSG00000028691	Prdx1	4	peroxiredoxin 1 [Source:MGI Symbol;Acc:MGI:99523]	18477	65.778	90.3365	0.0103356	1.35812
ENSMUSG00000019828	Grm1	10	glutamate receptor, metabotropic 1 [Source:MGI Symbol;Acc:MGI:1351338]	14816	4.15305	5.68536	0.0345842	1.35311
ENSMUSG00000038205	Prkab2	3	protein kinase, AMP-activated, beta 2 non-catalytic subunit [Source:MGI Symbol;Acc:MGI:1336185]	108097	9.98932	13.503	0.0391029	1.33706
ENSMUSG00000031400	G6pdx	X	glucose-6-phosphate dehydrogenase X-linked [Source:MGI Symbol;Acc:MGI:105979]	14381	16.895	22.8459	0.0103356	1.33648
ENSMUSG00000061232	H2-K1	17	histocompatibility 2, K1, K region [Source:MGI Symbol;Acc:MGI:95904]	14972	20.7305	27.9829	0.00189724	1.33535
ENSMUSG00000074785	Plxnc1	10	plexin C1 [Source:MGI Symbol;Acc:MGI:1890127]	54712	11.3951	15.2449	0.000219689	1.32228
ENSMUSG00000027568	Ntsr1	2	neurotensin receptor 1 [Source:MGI Symbol;Acc:MGI:97386]	18216	13.7163	18.3073	0.00846772	1.31972
ENSMUSG00000024661	Fth1	19	ferritin heavy polypeptide 1 [Source:MGI Symbol;Acc:MGI:95588]	14319	741.56	974.56	0.00954814	1.29984
ENSMUSG00000081534	Slc48a1	15	solute carrier family 48 (heme transporter), member 1 [Source:MGI Symbol;Acc:MGI:1914989]	67739	34.9219	45.1882	0.0203883	1.27956
ENSMUSG00000021957	Tkt	14	transketolase [Source:MGI Symbol;Acc:MGI:105992]	21881	68.8142	88.2051	0.011222	1.26714
ENSMUSG00000027221	Chst1	2	carbohydrate (keratan sulfate Gal-6) sulfotransferase 1 [Source:MGI Symbol;Acc:MGI:1924219]	76969	39.2589	50.2657	0.0416225	1.2663
ENSMUSG00000037703	Lzts3	2	leucine zipper, putative tumor suppressor family member 3 [Source:MGI Symbol;Acc:MGI:2656976]	241638	11.2213	14.2714	0.0405949	1.2571
ENSMUSG00000023927	Satb1	17	special AT-rich sequence binding protein 1 [Source:MGI Symbol;Acc:MGI:105084]	20230	27.1076	22.5458	0.0348005	0.82188
ENSMUSG00000044252	Osbpl1a	18	oxysterol binding protein-like 1A [Source:MGI Symbol;Acc:MGI:1927551]	64291	61.0046	50.6112	0.0405949	0.819957
ENSMUSG00000043391	2510009E07Rik	16	RIKEN cDNA 2510009E07 gene [Source:MGI Symbol;Acc:MGI:1919440]	72190	34.5777	28.3552	0.00432123	0.810407
ENSMUSG00000045287	Rtn4rl1	11	reticulon 4 receptor-like 1 [Source:MGI Symbol;Acc:MGI:2661375]	237847	15.3737	12.5232	0.0315529	0.805058
ENSMUSG00000029471	Camkk2	5	calcium/calmodulin-dependent protein kinase kinase 2, beta [Source:MGI Symbol;Acc:MGI:2444812]	207565	43.3045	35.2395	0.0121295	0.804075
ENSMUSG00000000078	Klf6	13	Kruppel-like factor 6 [Source:MGI Symbol;Acc:MGI:1346318]	23849	32.6438	26.3176	0.014398	0.796722
ENSMUSG00000057715	A830018L16Rik	1	RIKEN cDNA A830018L16 gene [Source:MGI Symbol;Acc:MGI:2444149]	320492	19.8068	15.8581	0.00357815	0.790979
ENSMUSG00000033910	Gucy1a3	3	guanylate cyclase 1, soluble, alpha 3 [Source:MGI Symbol;Acc:MGI:1926562]	60596	48.6844	38.143	5.67041e-05	0.774233
ENSMUSG00000033060	Lmo7	14	LIM domain only 7 [Source:MGI Symbol;Acc:MGI:1353586]	380928	18.4884	14.4177	0.0170616	0.770088
ENSMUSG00000031134	Rbmx	X	RNA binding motif protein, X chromosome [Source:MGI Symbol;Acc:MGI:1343044]	19655	35.5173	27.5009	0.00304393	0.765043
ENSMUSG00000028007	Snx7	3	sorting nexin 7 [Source:MGI Symbol;Acc:MGI:1923811]	76561	8.59708	6.61361	0.0132501	0.760007
ENSMUSG00000029869	Ephb6	6	Eph receptor B6 [Source:MGI Symbol;Acc:MGI:1096338]	13848	22.6896	17.4616	0.017026	0.759999
ENSMUSG00000090061	Nwd2	5	NACHT and WD repeat domain containing 2 [Source:MGI Symbol;Acc:MGI:1920464]	319807	40.6731	31.2058	0.00189872	0.757638
ENSMUSG00000032355	Mlip	9	muscular LMNA-interacting protein [Source:MGI Symbol;Acc:MGI:1916892]	69642	9.72254	7.44956	0.014398	0.757427
ENSMUSG00000040536	Necab1	4	N-terminal EF-hand calcium binding protein 1 [Source:MGI Symbol;Acc:MGI:1916602]	69352	59.9087	44.9468	4.07887e-06	0.741142
ENSMUSG00000047842	Diras2	13	DIRAS family, GTP-binding RAS-like 2 [Source:MGI Symbol;Acc:MGI:1915453]	68203	58.4449	43.3427	0.000123172	0.732905
ENSMUSG00000004698	Hdac9	12	histone deacetylase 9 [Source:MGI Symbol;Acc:MGI:1931221]	79221	23.8436	17.0383	3.02306e-07	0.706046
ENSMUSG00000021765	Fst	13	follistatin [Source:MGI Symbol;Acc:MGI:95586]	14313	8.01112	5.71614	0.0110424	0.705616
ENSMUSG00000026077	Npas2	1	neuronal PAS domain protein 2 [Source:MGI Symbol;Acc:MGI:109232]	18143	5.55319	3.89642	0.00145308	0.69295
ENSMUSG00000020905	Usp43	11	ubiquitin specific peptidase 43 [Source:MGI Symbol;Acc:MGI:2444541]	216835	6.56447	4.52532	0.00357815	0.680544
ENSMUSG00000046808	Atp10d	5	ATPase, class V, type 10D [Source:MGI Symbol;Acc:MGI:2450125]	231287	2.42579	1.64022	0.016811	0.667251
ENSMUSG00000038530	Rgs4	1	regulator of G-protein signaling 4 [Source:MGI Symbol;Acc:MGI:108409]	19736	130.744	85.458	2.07167e-06	0.646174
ENSMUSG00000023192	Grm2	9	glutamate receptor, metabotropic 2 [Source:MGI Symbol;Acc:MGI:1351339]	108068	7.57924	4.75859	6.89605e-07	0.620188
ENSMUSG00000068037	Mas1	17	MAS1 oncogene [Source:MGI Symbol;Acc:MGI:96918]	17171	3.69548	2.31301	0.0387915	0.618644
ENSMUSG00000026241	Nppc	1	natriuretic peptide type C [Source:MGI Symbol;Acc:MGI:97369]	18159	6.50842	3.98237	0.0217083	0.605177

## Sheet: Table S2
gene	gene_name	chromosome	description	entrez_id	neuron_control_fpkm_avg	neuron_tbhq_fpkm_avg	neuron.padj	Fold-change
ENSMUSG00000052684	Jun	4	jun proto-oncogene [Source:MGI Symbol;Acc:MGI:96646]	16476	5.08384	11.9317	1.47e-05	2.30831
ENSMUSG00000015134	Aldh1a3	7	aldehyde dehydrogenase family 1, subfamily A3 [Source:MGI Symbol;Acc:MGI:1861722]	56847	2.12363	3.95128	0.0054449	1.82411
ENSMUSG00000059013	Sh2d3c	2	SH2 domain containing 3C [Source:MGI Symbol;Acc:MGI:1351631]	27387	6.06834	10.5017	0.00119446	1.70541
ENSMUSG00000047842	Diras2	13	DIRAS family, GTP-binding RAS-like 2 [Source:MGI Symbol;Acc:MGI:1915453]	68203	88.2429	61.0284	0.0431494	0.679589
ENSMUSG00000024427	Spry4	18	sprouty homolog 4 (Drosophila) [Source:MGI Symbol;Acc:MGI:1345144]	24066	10.7961	6.703	0.0054449	0.612028
ENSMUSG00000023192	Grm2	9	glutamate receptor, metabotropic 2 [Source:MGI Symbol;Acc:MGI:1351339]	108068	10.527	6.15739	0.00218133	0.577681
ENSMUSG00000038530	Rgs4	1	regulator of G-protein signaling 4 [Source:MGI Symbol;Acc:MGI:108409]	19736	242.974	128.501	0.00119446	0.522187
